# Supplementary material for: Twin-Engine Janus Supramolecular Nanomotors with Counterbalanced Motion
Source: J Am Chem Soc. 2022 Jun 14;144(25):11246–52. doi: 10.1021/jacs.2c02682 (PMC9247982; doi:10.1021/jacs.2c02682)
Supplement: Supplementary file 2 — ja2c02682_si_002.zip [file ja2c02682_si_002.zip]

Archive with 7 entries (7 files):
- Video S1 (0% H2O2 and 0 laser).avi
- Video S2 (0.75% H2O2 and 0 laser).avi
- Video S3 (0% H2O2 and 30.1 mW laser).avi
- Video S4 (0.75% H2O2 and 30.1 mW laser).avi
- Video S5 (0.75% H2O2 and 35.7 mw laser).avi
- Video S6-laser only-1 W.wmv
- Video S7-1 W-0.15 H2O2.wmv
